# Supplementary material for: Biomonitoring of Exposure to Urban Pollutants and Oxidative Stress during the COVID-19 Lockdown in Rome Residents
Source: Toxics. 2022 May 21;10(5):267. doi: 10.3390/toxics10050267 (PMC9143243; doi:10.3390/toxics10050267)
Supplement: Supplementary file 1 [file toxics-10-00267-s001.zip]

Archive with 1 entries (1 files):
- toxics-1722362-supplementary.pdf
